# Supplementary material for: Early Treatment Critical: Bexarotene Reduces Amyloid-Beta Burden In Silico
Source: PLoS One. 2016 Apr 13;11(4):e0153150. doi: 10.1371/journal.pone.0153150 (PMC4830620; doi:10.1371/journal.pone.0153150)
Supplement: S1 Table — Each percent change is given in absolute value when compared to results from a run solved with ode45 for a 90 day simulation of a nine month-old APP/PS1 transgenic mouse with mg ⋅ kg−1 bexarotene treatment. (TEX) [file pone.0153150.s005.tex]

\documentclass[10pt,letterpaper]{article}
\usepackage[top=0.85in,left=2.75in,footskip=0.75in]{geometry}

% Use adjustwidth environment to exceed column width (see example table in text)
\usepackage{changepage}

% Use Unicode characters when possible
\usepackage[utf8]{inputenc}

% textcomp package and marvosym package for additional characters
\usepackage{textcomp,marvosym}

% fixltx2e package for \textsubscript
\usepackage{fixltx2e}

% amsmath and amssymb packages, useful for mathematical formulas and symbols
\usepackage{amsmath,amssymb}

% cite package, to clean up citations in the main text. Do not remove.
%\usepackage{cite}

% Use nameref to cite supporting information files (see Supporting Information section for more info)
\usepackage{nameref,hyperref}

% line numbers
\usepackage[right]{lineno}

% ligatures disabled
\usepackage{microtype}
\DisableLigatures[f]{encoding = *, family = * }

% rotating package for sideways tables
\usepackage{rotating}

% Remove comment for double spacing
\usepackage{setspace} 
\doublespacing


%%%added by joe
\usepackage{xr}
\usepackage{bibentry}
\externaldocument{../rosenthal_bexarotene_manuscript_plos}
\usepackage{mathtools,xcolor,xspace,tabularx,epstopdf,booktabs,csvsimple,lscape,todonotes,subfig,cprotect} 
\usepackage[greek,english]{babel}
\usepackage[utf8]{inputenc}
\usepackage[T1]{fontenc}
\usepackage{textcomp}
\usepackage{floatrow}
\usepackage{cleveref}
\usepackage{threeparttable}
\usepackage[sort&compress,numbers]{natbib}
\usepackage{csquotes}
\usepackage{array}
\usepackage{xcolor,soul}

\newcolumntype{H}{>{\lrbox0}c<{\endlrbox}@{}}
%\usepackage[maxcitenames=6,mincitenames=6,style=numeric,backend=biber]{biblatex}
%\addbibresource{rosenthal_refs_plos.bib}
\crefname{figure}{Fig}{Figs}
\crefname{table}{Table}{Tables}
\addto\captionsenglish{\renewcommand{\figurename}{Fig}}
\addto\captionsenglish{\renewcommand{\tablename}{Table}}
\makeatletter
\renewcommand{\fnum@figure}{S\thefigure~\figurename}
\makeatother
\makeatletter
\renewcommand{\fnum@table}{S\thetable~\tablename}
\makeatother

\floatsetup[table]{capposition=top}
\input{rosenthal_commands_plos}

\makeatletter
\newcommand{\rsymbol}[1]{${\@fnsymbol{#1}}$}
\makeatother
%%%%%%


% Text layout
\raggedright
\setlength{\parindent}{0.5cm}
\textwidth 5.25in 
\textheight 8.75in

% Bold the 'Figure #' in the caption and separate it from the title/caption with a period
% Captions will be left justified
\usepackage[aboveskip=1pt,labelfont=bf,labelsep=period,justification=raggedright,singlelinecheck=off]{caption}

% Use the PLoS provided BiBTeX style
\bibliographystyle{plos2015}

% Remove brackets from numbering in List of References
\makeatletter
\renewcommand{\@biblabel}[1]{\quad#1.}
\makeatother

% Leave date blank
\date{}

% Header and Footer with logo
% \usepackage{lastpage,fancyhdr,graphicx}
% \usepackage{epstopdf}
% \pagestyle{myheadings}
% \pagestyle{fancy}
% \fancyhf{}
% \lhead{\includegraphics[width=2.0in]{PLOS-submission.eps}}
% \rfoot{\thepage/\pageref{LastPage}}
% \renewcommand{\footrule}{\hrule height 2pt \vspace{2mm}}
% \fancyheadoffset[L]{2.25in}
% \fancyfootoffset[L]{2.25in}
% \lfoot{\sf PLOS}

%% Include all macros below

\soulregister\greektext7
\soulregister\latintext7
\soulregister\xspace7
\soulregister\emph1
\soulregister\mgperkg0
\soulregister\abetaft0

\setstcolor{red}
\newcommand{\highlight}[1]{\textbf{\textcolor{black}{\hl{#1}}}}
\newcommand{\highlightso}[1]{{\st{#1}}}
\newcommand{\newparagraph}{\textbf{\highlight{new \P}}}
\newcommand{\newsentence}{\textbf{\highlight{new sentence}}}

%% END MACROS SECTION


\begin{document}
\vspace*{0.35in}
% \setcounter{section}{19}% Equivalent to "letter O"
% \renewcommand{\thesection}{\Alph{section}}%
% \setcounter{table}{0}
% \renewcommand{\thetable}{S\arabic{table}}
% \setcounter{figure}{0}
% \renewcommand{\thefigure}{S\arabic{figure}}


% \subsection*{Solver run time and percent change in final \abetaft load}
 \begin{table}[H]
\cprotect\caption{Solver run times and percent changes in final diseased neuron concentration and \abetaft load. Each percent change is given in absolute value when compared to results from a run solved with \verb+ode45+ for a 90 day simulation of a nine month-old \emph{APP}/\emph{PS1} transgenic mouse with $\mbox{100~\mgperkg}$ bexarotene treatment}

\label{bexsolvererror}


\begin{tabular}{l H H c c c}
\toprule
Solver & Least-squares & $Error (R^2)$ & Time (s) & \multicolumn{2}{c}{Percent change in final concentration}\\
& & & & Diseased neuron &  \abetaft load \\ %2.157E-03  2.372E-02   2.372E-02   2.372E-02   2.372E-02
\midrule
\verb+ode45+ &  1.059 & $9.229 \cdot 10^{-1} $ & 2.660 & --- &  ---\\
\verb+ode23+ & 1.108 & $9.194 \cdot 10^{-1} $ & 2.496 & 0 & $2.157\cdot 10^{-3}$\\
\verb+ode23s+ & 1.099 & $9.200 \cdot 10^{-1} $ & 3.241 & $2.077\cdot 10^{-2}$&  $2.372\cdot 10^{-2}$\\
\verb+ode23t+ & 1.093 & $9.204 \cdot 10^{-1} $ & 1.980 & $1.246\cdot 10^{-2}$& $2.372\cdot 10^{-2}$\\
\verb+ode23tb+ & 1.059 & $9.229 \cdot 10^{-1} $ & 2.659 & 0 &  $2.372\cdot 10^{-2}$\\
\verb+ode113+ & 1.063 & $9.229 \cdot 10^{-1} $ & 4.930 & 0 & $2.372\cdot 10^{-2}$\\
\bottomrule
\end{tabular}
\end{table}


\end{document}
